# Supplementary material for: Canadian permafrost stores large pools of ammonium and optically distinct dissolved organic matter
Source: Nat Commun. 2020 Sep 9;11:4500. doi: 10.1038/s41467-020-18331-w (PMC7481224; doi:10.1038/s41467-020-18331-w)
Supplement: Supplementary file 2 — Supplementary Dataset 1 [file 41467_2020_18331_MOESM2_ESM.xlsx]

## Sheet: SuppData1
Supplementary Data 1
Site	Location	Profiles	Region	Organic layer thickness (cm)	Top layer geology	Profilte base geology	Soil type	Permafrost	ALT (cm)	MAAT (°C)*	FDD (°C)*	TDD (°C)*	Lat (°)	Long (°)	Ecotone	Landscape	14C Age (yr)
Cape Bounty	Melville Island, Nunavut	1	High Arctic	2	Marine silts	Marine silts	MINERAL	Continuous	50	-14.20	-5396.42	208.87	74.9166	-109.583	Mesic tundra, dry sedge tundra dominated by graminoids and forbs	On the south-central coast of Melville Island
Bylot	Bylot Island, Nunavut	1	High Arctic	15	Ice-rich silt and organic matter	Sand	MINERAL	Continuous	46	-15.38	-6004.25	386.615	73.1504	-80.0047	Wet sedge	Poorly consolidated sandstone and shale. Ice wedge polygons over peat and eolian sand
		1	High Arctic	20	Ice-rich silt and organic matter	Suspended silty and sand in ice	MINERAL	Continuous	46						Mesic tundra	Hummocky terrain located on a slight downward slope towards the gully
Daring Lake	Daring Lake, Northwest Territories	2	Low Arctic	40	Peat	Fluvio-glacial deposits (sand, gravel)	ORGANIC	Continuous	50	-8.651	-4265.59	1105.4	64.8674	-111.551	Wet sedge fen (Eriophorum sp., Carex sp., moss)	Lake shore at the bottom of a broad valley
		2	Low Arctic	2-5	Sand	Fluvio-glacial deposits (sand, gravel)	MINERAL	Continuous	100						Dry heath dominated by evergreen shrubs (Empetrum nigrum) with deciduous shrubs (Betula glandulosa), sedges and lichen	Located upslope, on a relatively gentle downsloping hill side
		1	Low Arctic	20	Sand	Fluvio-glacial deposits (sand, gravel)	MINERAL	Continuous	50						Low stature birch shrubs (Betula glandulosa, Ledum decumbens, Vaccinium vitisiade)	Hummocky terrain, located in the middle of a broad valley with almost zero sloping.
		1	Low Arctic	40	Sand	Fluvio-glacial deposits (sand, gravel)	ORGANIC	Continuous	50						Low stature birch shrubs (Betula glandulosa, Ledum decumbens, Vaccinium vitisiade)	Hummocky terrain, located in the middle of a broad valley with almost zero sloping.
Arviat	Arviat, Nunavut	2	Subarctic	213-203	Peat	Ice-rich sand	ORGANIC	Continuous	26	-8.036	-3963.25	1027.64	61.0981	-94.1196	Mosses and grasses	Ice center polygons on a tidal plain	[32-33] 830 ± 25 BP	[209-210] 905 ± 20 BP
		1	Subarctic	143	Peat	Ice-rich sand	ORGANIC	Continuous	40								[45-46] 1320 ± 25 BP	[139-140] 1305 ± 20 BP
Churchill	Churchill, Manitoba	2	Subarctic	180-165	Ice-rich peat	Gravel and sand	ORGANIC	Continuous	40	-6.123	-3498.8	1261.93	58.7272	-93.8367	Open tundra, lichens and some shrubs	Peat plateau, mound, polygons and wedges, hummocky, gently sloping northward	[33-34] 1225 ± 20 / [41-43] 1775 ± 20 BP	[74-75] 2090 ± 20 / [161-162] 2085 ± 20 BP
		2	Subarctic	170-140	Ice-rich peat	Gravel and sand	ORGANIC	Continuous	40								[24-25] 1290 ± 20 / [162-163] 2055 ± 30 BP
SAS	Kuujjuarapik-Wapmagoostui, Quebec	2	Boreal	200-230	Ice-rich peat	Gravelly silt	ORGANIC	Sporadic	60	-3.5903	-2665.65	1354.14	55.2261	-77.6958	Shrubs and lichen, eroded peat	Palsa peatland surrounded by thermokarst ponds	[45-43] 3535 ± 25 BP / [60-61] 3900 ± 25 BP
BGR	Umiujaq, Quebec	1	Boreal	50	Peat	Ice-rich marine silts	ORGANIC	Discontinuous	70	-4.0160	-2576.51	1109.53	56.6166	-76.221	Birch shrub tundra, deciduous shrubs (Betula glandulosa), lichens, Vaccinium uliginosum and bare soil	The sites are located on a top of a palsas and a lithaslas surrounded by wetlands, respectively	[58-59] 3530 ± 25 BP
		1	Boreal	50	Ice-rich marine silts	Ice-rich marine silts	MINERAL	Discontinuous	70
VDT	Umiujaq, Vallée des Trois, Quebec	2	Boreal	3	Marine silts	Marine silts	MINERAL	Discontinuous	140	-3.8342	-2443.54	1042.94	56.5479	-76.4621	Heath tundra, lichen, evergreen and deciduous shrubs (Salix uva-ursi, Vaccinium uliginosum)	On the top of the permafrost mound in the Vallee-des-Trois
Beaver Creek	Beaver Creek, Yukon	2	Boreal	30	Silty peat	Massive ice	ORGANIC	Sporadic	50	-3.54	-2554.41	1258.37	62.3363	-140.832	Open forest and small black spruces, moss, lichens, shrubs	Valley of the Shakwak trench	[44-45] 4125 ± 20 BP	[93] 3645 ± 20 BP / [113-114] 3490 ± 20 BP
		1	Boreal	30	Silt	Ice-rich silt	MINERAL	Sporadic	50								[25-25] 1020 ± 20 BP	[92-93] 7850 ± 30 BP
