# Supplementary material for: Canadian permafrost stores large pools of ammonium and optically distinct dissolved organic matter
Source: Nat Commun. 2020 Sep 9;11:4500. doi: 10.1038/s41467-020-18331-w (PMC7481224; doi:10.1038/s41467-020-18331-w)
Supplement: Supplementary file 3 — Supplementary Dataset 2 [file 41467_2020_18331_MOESM3_ESM.xlsx]

## Sheet: SuppData2
Supplementary Data 2
Site	Depth	BD	C	N	H	n
boreholes	(cm)	(g cm-3)	(gC 100g-1)	(gN 100g-1)	(gH kg-1)
Cape Bounty	0-50	1.65 ± 0.2	1.38 ± 1.56	0.11 ± 0.06	0.5 ± 0.11	2
	0-100	1.49 ± 0.37	1.17 ± 0.58	0.1 ± 0.02	0.46 ± 0.06	6
	100-200	0.81 ± -	2.16 ± -	0.17 ± -	0.49 ± -	1
Bylot Island	0-50	0.55 ± 0.12	4.82 ± 1.59	0.32 ± 0.09	0.93 ± 0.15	3
Heath	0-100	0.41 ± 0.18	7.46 ± 3.24	0.33 ± 0.06	1.16 ± 0.31	7
Bylot Island	0-50	0.5 ± -	3.76 ± -	0.28 ± -	0.72 ± -	1
Mesic	0-100	0.54 ± 0.05	4.49 ± 1.04	0.27 ± 0.01	0.81 ± 0.13	3
	100-200	0.36 ± -	2.4 ± -	0.13 ± -	0.66 ± -	1
Daring Lake	0-50	0.72 ± 0.67	19.96 ± 19.6	0.93 ± 1	3.05 ± 2.98	5
1A	0-100	0.73 ± 0.41	10.76 ± 19.13	0.51 ± 0.88	1.66 ± 2.92	9
	100-200	0.36 ± 0	4.82 ± 1.09	0.24 ± 0.04	0.73 ± 0.13	3
Daring Lake	0-50	0.18 ± 0.1	33.3 ± 15.88	1.4 ± 0.77	4.89 ± 2.39	4
1B	0-100	0.46 ± 0.38	20.28 ± 17.3	0.89 ± 0.64	3 ± 2.55	7
	100-200	0.47 ± 0.25	4.09 ± 1.79	0.22 ± 0.11	0.56 ± 0.21	4
Daring Lake	0-50	1.44 ± 0.11	2.62 ± 2.86	0.12 ± 0.12	0.36 ± 0.37	2
2A	0-100	1.45 ± 0.02	1.47 ± 1.63	0.07 ± 0.07	0.21 ± 0.22	4
	100-200	1.51 ± 0.14	0.07 ± 0.04	0.02 ± 0.01	0.04 ± 0.02	5
	200-300	1.32 ± 0.19	0.04 ± 0.02	0.02 ± 0.01	0.03 ± 0	3
Daring Lake	0-50	1.32 ± 0.04	6.46 ± 13.29	0.25 ± 0.48	0.9 ± 1.76	5
2B	0-100	1.37 ± 0.09	4.43 ± 6.68	0.18 ± 0.24	0.63 ± 0.88	6
	100-200	1.21 ± 0.26	0.08 ± 0.04	0.02 ± 0	0.06 ± 0.01	4
Daring Lake	0-50	0.93 ± 0.73	10.07 ± 15.65	0.27 ± 0.37	1.42 ± 2.26	5
3A	0-100	1.03 ± 0.7	9.86 ± 15.82	0.26 ± 0.38	1.4 ± 2.28	7
	100-200	0.64 ± 0.23	0.35 ± 0.3	0.03 ± 0.01	0.04 ± 0.02	3
	200-300	1 ± -	0.09 ± -	0.03 ± -	0.03 ± -	1
Daring Lake	0-50	0.52 ± 0.39	25.92 ± 20.9	0.9 ± 0.7	3.82 ± 2.97	5
3B	0-100	0.85 ± 0.47	13.31 ± 15.08	0.47 ± 0.51	1.95 ± 2.23	10
	100-200	0.63 ± -	0.47 ± -	0.04 ± -	0.05 ± -	2
Arviat	0-50	0.21 ± -	21.4 ± 3.44	2.53 ± 0.49	2.67 ± 0.29	1
1	0-100	0.17 ± 0.04	25 ± 3.27	2.45 ± 0.07	3.24 ± 0.53	4
	100-200	0.16 ± 0.08	29.69 ± 1.23	2.27 ± 0.22	3.89 ± 0.22	3
Arviat	0-50	0.28 ± -	23.42 ± -	2.2 ± -	3.16 ± -	1
2	0-100	0.19 ± 0.08	22.15 ± 3.71	1.96 ± 0.25	3.08 ± 0.41	4
	100-200	0.36 ± -	8.84 ± -	0.8 ± -	1.02 ± -	1
Churchill	0-50	0.21 ± 0.06	44.7 ± 6.5	2.66 ± 1.18	4.94 ± 0.63	3
1A	0-100	0.17 ± 0.09	42.82 ± 6.5	2.74 ± 1.03	4.98 ± 0.52	5
	100-200	0.46 ± 0.64	36.42 ± 2.73	2.51 ± 0.09	3.61 ± 2.35	4
Churchill	0-50	0.23 ± 0.12	41.06 ± 5.22	2.34 ± 1	5.34 ± 0.6	2
1B	0-100	0.23 ± 0.12	41.06 ± 6.34	2.34 ± 1.22	5.34 ± 0.74	2
	100-200	0.14 ± 0.06	36.06 ± 2.07	2.87 ± 0	5.2 ± 0.01	3
Churchill	0-50	0.19 ± 0.06	40.28 ± 5.1	2.29 ± 0.99	4.93 ± 0.3	2
3A	0-100	0.16 ± 0.06	37.62 ± 6.36	2.39 ± 0.87	5.1 ± 0.4	3
	100-200	0.38 ± 0.4	29.13 ± 12.32	2.13 ± 0.93	3.82 ± 1.65	3
SAS	0-50	0.2 ± -	45.23 ± -	2.59 ± -	5.89 ± -	1
A	0-100	0.2 ± -	45.23 ± -	2.59 ± -	5.89 ± -	1
	100-200	0.05 ± 0	43.07 ± 0.96	1.91 ± 0.38	6.37 ± 0.17	3
	200-300		45.4 ± -	2.09 ± -	6.01 ± -	0
SAS	0-50	-	-	-	-	1
B	0-100	0.09 ± 0.07	46.3 ± 0.05	2.06 ± 0.14	6.04 ± 0.05	3
	100-200		24.6 ± 21.6	1.11 ± 0.94	3.31 ± 2.85	0
BGR	0-50	-	-	-	-	-
A	0-100	0.14 ± 0.01	46.21 ± 1.77	2.09 ± 0.04	5.78 ± 0.17	3
	100-200	0.33 ± 0.23	19.62 ± 10.5	1.01 ± 0.55	2.62 ± 1.6	2
	200-300	1.01 ± 0.23	0.38 ± 0.25	0.05 ± 0.04	0.16 ± 0.11	2
BGR	0-50	-	-	-	-	-
B	0-100	1.4 ± 0.23	0.31 ± 0.05	0.04 ± 0	0.18 ± 0.08	3
	100-200	1.19 ± 0.28	0.09 ± 0.03	0.02 ± 0.01	0.09 ± 0.01	4
	200-300	1.05 ± -	0.22 ± -	0.03 ± -	0.12 ± -	1
VDT	0-50	-	-	-	-	1
1	0-100	1.31 ± 0.19	0.08 ± 0.02	0.03 ± 0.01	0.15 ± 0.02	6
	100-200	0.84 ± -	0.07 ± 0.01	0.03 ± 0	0.15 ± 0.02	1
VDT	0-50	-	-	-	-	1
2	0-100	1.08 ± 0.2	0.08 ± 1.11	0.03 ± 0.02	0.15 ± 0.13	4
	100-200	1.08 ± -	0.08 ± -	0.03 ± -	0.11 ± -	2
Beaver Creek	0-50	0.66 ± -	18.93 ± -	1 ± -	2.72 ± -	1
1	0-100	0.44 ± 0.29	20.19 ± 0.03	0.97 ± 0	2.86 ± 0.01	5
	100-200	0.21 ± -	27 ± 0.02	1.51 ± 0	3.84 ± 0.02	1
Beaver Creek	0-50	0.42 ± 0.06	22.27 ± 12.79	1.2 ± 0.69	3.07 ± 1.31	2
1B	0-100	0.36 ± 0.07	19.88 ± 9.75	1.05 ± 0.52	2.76 ± 1.02	5
	100-200	0.26 ± -	19.5 ± -	1.11 ± -	2.66 ± -	1
Beaver Creek	0-50	0.76 ± -	5.37 ±	0.27 ±	0.84 ±	1
3	0-100	0.58 ± 0.16	4.63 ± 0.66	0.25 ± 0.02	0.81 ± 0.05	4
	100-200	0.89 ± 0.55	2.58 ± 2.15	0.14 ± 0.14	0.54 ± 0.32	2
	200-300	1.42 ± 0.01	1.23 ± 0.06	0.06 ± 0	0.35 ± 0.02	2
