# Supplementary material for: Canadian permafrost stores large pools of ammonium and optically distinct dissolved organic matter
Source: Nat Commun. 2020 Sep 9;11:4500. doi: 10.1038/s41467-020-18331-w (PMC7481224; doi:10.1038/s41467-020-18331-w)
Supplement: Supplementary file 4 — Supplementary Dataset 3 [file 41467_2020_18331_MOESM4_ESM.xlsx]

## Sheet: SuppData3
Vial.ID	Matlab.me	Site	Depth1	Depth2	Subsite	Nature	Layers	Permafrost	BD	NPOC..mg.L.	TN..mg.L.	NO3..mg.L.	NH4..mg.L.	NPOC_g_100g	TN_g_100g	NO3_g_100g	NH4_g_100g	Comp_relative1	Comp_relative2	Comp_relative3	Comp_relative4	Comp_relative5	Comp_relative6	FI	HIX	BIX	S295	S400	SR	SUVA	E350.m.1.	Soil
313	AR 1A 27-32	AR	27	32	AR 1A	Organic	P	Continuous	0.26	148.87	16.02	NA	12339	319	0.0344	NA	0.0265	31.11	22.97	14.15	14.23	10.21	7.34	1.57835	0.750801	0.588744	0.0120966	0.0130757	0.925119	1.1254	131.143	HISTEL
317	AR 1A 40-45	AR	40	45	AR 1A	Organic	P	Continuous	0.21	74.89	4.57	24	2236	205	0.0125	6.56e-05	0.00611	11.96	22.07	26.72	17.83	19.11	2.31	1.36619	0.728993	0.42081	0.00936868	0.0149357	0.627268	4.00266	253.37	HISTEL
316	AR 1A 51-57	AR	51	57	AR 1A	Organic	P	Continuous	0.08	88.7	10.76	16	13421	539	0.0654	9.73e-05	0.0816	38.61	22.82	13.03	11.34	9.21	4.99	1.52664	0.776958	0.573287	0.015245	0.0156888	0.971712	1.15526	66.2126	HISTEL
330	AR 1A 65-70	AR	65	70	AR 1A	Organic	P	Continuous	0.17	142.13	17.05	31	17194	372	0.0447	8.12e-05	0.0451	62.73	14.47	4.65	8.79	5.85	3.51	1.66842	0.654854	0.564055	0.0189623	0.0133632	1.419	1.55607	141.035	HISTEL
318	AR 1A 91-96	AR	91	96	AR 1A	Organic	P	Continuous	0.16	190.59	17.74	24	18504	591	55	7.44e-05	0.0574	70.67	9.35	0	8.7	3.75	7.53	1.93817	0.50778	0.81529	0.018655	0.0120045	1.554	1.28417	160.395	HISTEL
309	AR 1A 117-123	AR	117	123	AR 1A	Organic	P	Continuous	0.07	321.94	17.13	24	15978	2.23	119	0.000166	111	75.97	6.46	0.98	2.36	1.48	12.74	1.94047	0.333023	1.23398	0.0242253	0.0146364	1.65515	0.333603	55.2371	HISTEL
339	AR 1A 163-168	AR	163	168	AR 1A	Organic	P	Continuous	0.18	857.71	30.87	16	26827	2.46	0.0887	4.6e-05	0.0771	75.42	5.24	0.39	2.13	1.11	15.71	1.9186	0.261053	0.905436	0.0259236	0.0157395	1.64704	0.334159	137.045	HISTEL
324	AR 1A 192-199	AR	192	199	AR 1A	Organic	P	Continuous	0.22	1404.7	54.74	217	26815	3.84	0.15	0.000594	0.0734	65.44	7.83	0.49	2.49	1.08	22.68	1.76788	0.294946	1.21285	0.0324718	0.0259321	1.25219	0.148231	75.1065	HISTEL
352	AR 1B 32-37	AR	32	37	AR 1B	Organic	P	Continuous	0.12	107.34	11.55	31	11558	407	0.0438	0.000118	0.0439	63.45	14.2	4.89	8.53	4.71	4.22	1.81476	0.644056	0.514397	0.0207316	0.0139064	1.4908	1.277	81.0694	HISTEL
332	AR 1B 40-45	AR	40	45	AR 1B	Organic	P	Continuous	0.14	99.24	9.36	NA	11099	377	0.0356	NA	0.0422	36.08	23.23	13.07	12.87	9.22	5.53	1.58539	0.814057	0.488134	0.0168204	0.0157012	1.07128	1.41267	89.3995	HISTEL
329	AR 1B 54-59	AR	54	59	AR 1B	Organic	P	Continuous	0.38	96.95	5.88	NA	3004	153	0.00927	NA	0.00473	9.27	24.8	24.63	18.53	17.49	5.28	1.37402	0.858225	0.472354	0.011262	0.0141836	0.794016	2.09679	159.247	HISTEL
366	AR 1B 69-74	AR	69	74	AR 1B	Organic	P	Continuous	0.12	139.03	13.14	16	16873	566	0.0535	6.51e-05	0.0687	73.33	10.15	2.14	6.47	3.31	4.6	1.88816	0.546816	0.552619	0.0223215	0.0133575	1.67109	1.1857	87.8705	HISTEL
303	AR 1B 91-96	AR	91	96	AR 1B	Organic	P	Continuous	0.11	188.78	9.54	39	12378	1.06	0.0538	0.00022	0.0697	NA	NA	NA	NA	NA	NA	1.71251	0.312521	0.907152	0.0209167	0.0141406	1.4792	0.54168	55.5373	HISTEL
359	AR 1B 120-128	AR	120	128	AR 1B	Organic	P	Continuous	0.21	395.57	24.72	0.02	15.81	1.1	0.0689	5.58e-05	0.0441	68.91	4.61	0.53	2.39	1.18	22.38	1.75302	0.248971	0.98847	0.0277928	0.0175542	1.58326	0.341287	60.9415	HISTEL
388	AR 1B 146-153	AR	146	153	AR 1B	Organic	P	Continuous	0.24	1322.13	44.86	0.02	36207	3.4	116	5.15e-05	0.0932	61.87	8.01	0	2.55	1.32	26.24	1.81474	0.267832	1.2535	0.0298753	0.0192509	1.55189	0.269256	145.062	HISTEL
371	AR 1B 192-199	AR	192	199	AR 1B	Organic	P	Continuous	0.25	1071.02	34.82	0.02	24.02	2.41	0.0783	4.5e-05	54	60.42	8.68	0	2.57	1.31	27.02	1.82219	0.272196	1.26682	0.0310821	0.0224579	1.38402	0.256269	104.605	HISTEL
337	AR 6A 40-45	AR	40	45	AR 6A	Organic	P	Continuous	0.28	17.16	1.95	16	1718	0.0335	0.00379	3.12e-05	0.00335	50.61	14.97	9.98	9.28	7.08	8.08	1.60272	0.711616	0.689906	0.0158663	0.0118449	1.3395	2.20014	28.7485	HISTEL
311	AR 6A 50-55	AR	50	55	AR 6A	Organic	P	Continuous	0.15	49.42	7.87	39	9546	187	0.0298	0.000148	0.0361	79.75	7.29	1.14	4.47	2.62	4.73	1.77145	0.423246	0.62767	0.0198253	0.0119559	1.65821	1.4043	45.5812	HISTEL
338	AR 6A 62-67	AR	62	67	AR 6A	Organic	P	Continuous	0.11	64.54	10.89	NA	12347	277	0.0468	NA	0.0531	84.15	6.4	0.31	4.03	2.11	3	1.87762	0.394398	0.570263	0.020488	0.0122426	1.6735	1.31897	52.9426	HISTEL
300	AR 6A 95-100	AR	95	100	AR 6A	Organic	P	Continuous	0.15	70.86	10.37	63	9134	269	0.0394	0.000239	0.0347	80.04	7.95	0.18	2.92	1.97	6.93	1.88197	0.353223	0.822847	0.0223401	0.0124149	1.79946	1.37174	57.5547	HISTEL
331	AR 6A 110-115	AR	110	115	AR 6A	Mineral	P	Continuous	0.36	189.07	21.88	31	18857	343	0.0397	5.62e-05	0.0342	83.57	6.43	0	1.89	1.51	6.6	1.81986	0.293032	1.12528	0.0231489	0.0118928	1.94646	1.04858	110.109	HISTEL
306	AR 6A 134-139	AR	134	139	AR 6A	Mineral	P	Continuous	0.89	58.58	5.89	31	5436	43	0.00432	2.27e-05	0.00399	75.74	5.35	1.06	1.8	1.28	14.77	1.80297	0.282048	1.06973	0.0182179	0.0117101	1.55574	0.854131	35.2682	HISTEL
312	BC 1.1A 38-44	BC	38	44	BC 1.1A	Organic	AL	Sporadic	0.66	18.88	0.72	24	NA	0.0162	0.000622	2.06e-05	NA	0	23.55	42.09	13.62	19.14	1.6	1.27429	0.945981	0.43301	0.0116716	0.0108801	1.07275	4.33327	66.2463	HISTEL
341	BC 1.1A 52-59	BC	52	59	BC 1.1A	Organic	P	Sporadic	0.35	26.22	1.72	NA	NA	0.0373	0.00245	NA	NA	0	27.92	37.7	14.36	14.87	5.15	1.41665	0.935207	0.483662	0.0135383	0.0148181	0.913634	2.77672	49.2019	HISTEL
363	BC 1.1A 66-70	BC	66	70	BC 1.1A	Organic	P	Sporadic	0.43	31.87	1.71	24	824	0.0389	0.00209	2.93e-05	1	0.35	28.91	36.23	14.59	14.25	5.67	1.43639	0.931744	0.496574	0.0144087	0.0142289	1.01264	2.85138	58.5339	HISTEL
344	BC 1.1A 74-79	BC	74	79	BC 1.1A	Organic	P	Sporadic	0.28	39.88	3.75	NA	1977	0.0834	0.00784	NA	0.00414	1.98	32.25	32.34	14.06	12.18	7.2	1.49497	0.917417	0.528414	0.0154808	0.0162784	0.951002	2.59908	59.6764	HISTEL
348	BC 1.1A 98-103	BC	98	103	BC 1.1A	Organic	P	Sporadic	0.21	66.22	7.03	55	4793	164	0.0174	0.000136	0.0119	5.24	34.64	28.45	12.93	10.24	8.5	1.58144	0.89684	0.537367	0.0150786	0.0155987	0.966657	2.00981	79.903	HISTEL
301	BC 1.1A 114-118	BC	114	118	BC 1.1A	Organic	P	Sporadic	0.2	36.67	3.71	NA	3914	0.0959	0.0097	NA	0.0102	7.57	34.55	26.96	11.61	9.58	9.73	1.59976	0.874081	0.558554	0.0148763	0.016386	0.907863	3.63836	77.3756	HISTEL
320	BC 1.1B 26-31	BC	26	31	BC 1.1B	Organic	AL	Sporadic	0.46	24.05	1.15	8	102	0.0322	0.00154	1.07e-05	0.000137	0	23.95	42.54	13.02	19.43	1.05	1.28403	0.956809	0.4211	0.0124385	0.013625	0.912917	3.67507	64.0118	HISTEL
314	BC 1.1B 40-45	BC	40	45	BC 1.1B	Organic	P	Sporadic	0.38	26.62	0.83	8	94	0.0365	0.00114	1.1e-05	0.000129	0	28.14	38.57	14.21	14.8	4.27	1.41491	0.941663	0.495045	0.014185	0.0145324	0.976092	2.88119	49.4673	HISTEL
327	BC 1.1B 50-55	BC	50	55	BC 1.1B	Organic	P	Sporadic	0.43	22.23	0.94	NA	NA	0.0291	0.00123	NA	NA	0.99	28.72	36.63	14.35	14.34	4.96	1.41376	0.9335	0.482264	0.0139849	0.0143342	0.975632	3.22998	47.6015	HISTEL
326	BC 1.1B 63-67	BC	63	67	BC 1.1B	Organic	P	Sporadic	0.19	35.42	3.44	16	1624	0.0949	0.00921	4.29e-05	0.00435	5.83	31.86	29.78	13.21	11.25	8.07	1.50253	0.902519	0.536864	0.0154393	0.0154848	0.997062	2.16013	44.4588	HISTEL
323	BC 1.1B 83-88	BC	83	88	BC 1.1B	Organic	P	Sporadic	0.3	41.22	4.1	39	2251	0.0733	0.00729	6.94e-05	4	5.03	33.43	30.15	12.8	10.86	7.73	1.52291	0.898676	0.529907	0.0152874	0.0156229	0.978529	2.11211	50.6914	HISTEL
304	BC 1.1B 103-108	BC	103	108	BC 1.1B	Organic	P	Sporadic	0.26	101.86	8.48	31	2808	232	0.0193	7.07e-05	0.0064	9.48	31.43	27.31	11.29	10.03	10.46	1.58212	0.865208	0.540646	0.0151667	0.0154803	0.979744	1.23125	73.6696	HISTEL
308	BC 2.1A 38-44	BC	38	44	BC 2.1A	Mineral	AL	Sporadic	0.76	22.61	1.06	8	NA	0.0191	0.000893	6.75e-06	0	0	25.04	42.47	12.7	16.36	3.42	1.35333	0.922016	0.437214	0.0115644	0.0126084	0.917199	2.96905	51.8612	MINERAL
319	BC 2.1A 51-56	BC	51	56	BC 2.1A	Mineral	P	Sporadic	0.41	11.8	0.47	16	0.11	0.0176	0.000697	2.39e-05	0.000164	0	25.52	44.65	11.62	15.21	3	1.40804	0.954198	0.474962	0.0144396	0.0172014	0.839444	3.42813	23.5325	MINERAL
321	BC 2.1A 66-71	BC	66	71	BC 2.1A	Mineral	P	Sporadic	0.48	14.3	0.9	16	78	0.0192	0.00121	2.15e-05	0.000105	0	26.17	43.34	11.81	14.17	4.51	1.41306	0.936944	0.509393	0.0137309	0.0133229	1.03062	3.08559	28.8538	MINERAL
335	BC 2.1A 93-99	BC	93	99	BC 2.1A	Mineral	P	Sporadic	0.52	9.76	0.69	24	133	0.0116	0.000823	2.84e-05	0.000157	0	25.92	42.15	13.13	13.34	5.46	1.56984	0.949715	0.605543	0.0147222	0.014157	1.03992	2.42972	14.4819	MINERAL
328	BC 2.1A 124-129	BC	124	129	BC 2.1A	Mineral	P	Sporadic	0.5	20.08	1.28	NA	16331	0.0244	0.00155	NA	0.0198	0	25.42	43.97	11.71	14.27	4.62	1.45938	0.943068	0.529825	0.014649	0.0149484	0.97997	2.57791	30.6269	MINERAL
322	BC 2.1A 170-176	BC	170	176	BC 2.1A	Mineral	P	Sporadic	1.28	15.51	0.89	39	133	0.01	0.000575	2.52e-05	8.6e-05	0	26.97	40.71	14.57	12.03	5.72	1.63977	0.957538	0.65912	0.0159883	0.0161633	0.989174	1.14953	9.40219	MINERAL
333	BC 2.1A 220-230	BC	220	230	BC 2.1A	Mineral	P	Sporadic	1.41	26.46	1.83	47	94	0.0195	0.00135	3.47e-05	6.93e-05	0	29.49	37	14.35	11.49	7.67	1.64189	0.945956	0.710128	0.0151748	0.0154302	0.983444	1.55951	23.3322	MINERAL
336	BC 2.1A 247-252	BC	247	252	BC 2.1A	Mineral	P	Sporadic	1.43	21.98	1.3	31	502	0.0159	0.000937	2.24e-05	0.000362	0	30.57	36.7	14.04	9.9	8.8	1.70226	0.942616	0.723428	0.0166754	0.0180293	0.924905	1.5846	16.7778	MINERAL
46	BGR A 59-64	BGR	59	64	BGR A	Organic	P	Discontinuous	0.15	28.27	1.37	249	729	58	0.0028	0.000511	0.00149	1.58	27.11	34.81	15.8	15.1	5.6	1.44117	0.917564	0.475278	0.00998668	0.0147867	0.675381	4.44315	94.5964	HISTEL
29	BGR A 72-76	BGR	72	76	BGR A	Organic	P	Discontinuous	0.11	49.99	5.06	12	4321	223	0.0226	5.36e-05	0.0193	75.76	9.14	3.63	2.53	2.18	6.76	1.59283	0.422153	0.803454	0.0119411	0.0107224	1.11366	0.430772	18.3242	HISTEL
101	BGR A 86-91	BGR	86	91	BGR A	Organic	P	Discontinuous	0.14	33.07	3.77	15	2599	158	18	7.16e-05	0.0124	47.1	15.69	13.98	5.9	5.62	11.71	1.57707	0.646586	0.640209	0.00922639	0.00990196	0.931773	0.961293	29.8694	HISTEL
10	BGR A 110-115	BGR	110	115	BGR A	Organic	P	Discontinuous	0.17	25.19	2.99	22	2054	0.0751	0.00893	6.56e-05	0.00613	49.83	14.07	14.1	6.23	5.81	9.96	1.57984	0.647202	0.598267	0.00873286	0.0069978	1.24794	1.67977	46.1077	HISTEL
103	BGR A 154-159	BGR	154	159	BGR A	Organic	P	Discontinuous	0.49	26.95	2.59	15	1965	0.0349	0.00336	1.94e-05	0.00255	58.86	11.22	12.07	5.4	5.43	7.02	1.48126	0.631783	0.529623	0.0153495	0.0153594	0.999358	0.848869	15.5774	HISTEL
7	BGR A 207-212	BGR	207	212	BGR A	Mineral	P	Discontinuous	0.85	9.43	0.67	55	341	0.00748	0.000529	4.36e-05	0.000271	41.35	14.79	20.77	6.88	9.21	7	1.37941	0.733758	0.520667	0.0142882	0.0130588	1.09414	1.78458	11.9444	HISTEL
108	BGR A 258-263	BGR	258	263	BGR A	Mineral	P	Discontinuous	0.74	3.04	0.15	11	124	0.00234	0.000114	8.47e-06	9.55e-05	14.24	21.91	34.23	10.53	14.03	5.07	1.34055	0.824278	0.473259	0.0147932	0.0126432	1.17005	2.66667	5.64203	HISTEL
109	BGR A 305-311	BGR	305	311	BGR A	Mineral	P	Discontinuous	1.17	3.46	0.22	11	98	0.00241	0.00015	7.65e-06	6.81e-05	11.78	22.07	34.95	10.49	13.64	7.06	1.40005	0.836187	0.482662	0.0158286	0.0138394	1.14373	2.42161	5.30861	HISTEL
119	BGR B 52-59	BGR	52	59	BGR B	Mineral	P	Discontinuous	0.98	5.12	1.35	1.19	91	0.00367	0.000965	0.000852	6.51e-05	0	27.97	37.84	14.69	15.64	3.86	1.39184	0.914269	0.475553	0.0130232	0.0161849	0.804651	3.05439	10.4459	MINERAL
9	BGR B 71-77	BGR	71	77	BGR B	Mineral	P	Discontinuous	1.49	4.86	0.88	724	66	0.00308	0.000557	0.000459	4.18e-05	6.72	25.77	34.49	12.57	14.28	6.17	1.41865	0.84665	0.502077	0.0131627	0.011819	1.11369	2.0162	7.21762	MINERAL
114	BGR B 87-93	BGR	87	93	BGR B	Mineral	P	Discontinuous	1.56	2.62	0.2	41	119	0.00184	0.000138	2.88e-05	8.36e-05	14.35	23.56	29.36	11.42	12.05	9.25	1.47948	0.743272	0.558085	0.0169897	0.012255	1.38635	1.9144	3.18026	MINERAL
125	BGR B 101-107	BGR	101	107	BGR B	Mineral	P	Discontinuous	1.13	3.2	0.18	NA	108	0.00289	0.000167	NA	9.75e-05	35.37	16.94	23.06	8.3	9.56	6.78	1.4905	0.778971	0.554423	0.0155834	0.0127145	1.22564	1.81834	3.72149	MINERAL
99	BGR B 107-112	BGR	107	112	BGR B	Mineral	P	Discontinuous	0.87	3.6	0.19	NA	143	0.00289	0.000149	NA	0.000115	24.1	20.8	25.88	9.49	10.07	9.67	1.49015	0.729252	0.573438	0.0174396	0.0141738	1.23042	1.48901	3.16248	MINERAL
120	BGR B 117-123	BGR	117	123	BGR B	Mineral	P	Discontinuous	0.65	3.27	0.18	NA	105	0.00369	0.000208	NA	0.000118	36.82	18.45	20.62	8.68	8.66	6.76	1.51837	0.686545	0.588338	0.0174701	0.0126568	1.38029	1.37257	2.75834	MINERAL
126	BGR B 140-146	BGR	140	146	BGR B	Mineral	P	Discontinuous	1.6	2.39	0.12	11	81	0.00183	9.47e-05	8.38e-06	6.17e-05	29.63	18.12	27.02	8.37	10.37	6.5	1.46457	0.807404	0.51743	0.0164239	0.0139219	1.17971	1.91738	2.69729	MINERAL
124	BGR B 185-191	BGR	185	191	BGR B	Mineral	P	Discontinuous	0.91	2.98	0.16	15	86	0.00215	0.000116	1.08e-05	6.2e-05	23.26	19.52	29.26	9.02	11.39	7.55	1.49961	0.821068	0.518739	0.0165952	0.0159413	1.04101	1.91365	3.14523	MINERAL
118	BGR B 237-243	BGR	237	243	BGR B	Mineral	P	Discontinuous	1.37	2.35	0.14	NA	61	0.0015	8.84e-05	NA	3.89e-05	0	24.86	40.45	12.7	16.74	5.26	1.42953	0.842469	0.495644	0.0152288	0.0131294	1.15991	2.21358	3.43306	MINERAL
44	BGR B 275-280	BGR	275	280	BGR B	Mineral	P	Discontinuous	1.05	2.84	0.16	15	152	0.00208	0.000114	1.1e-05	0.000112	6.14	24.15	38.13	11.19	14.31	6.07	1.43213	0.845284	0.501872	0.0159176	0.0133796	1.1897	1.7543	3.24672	MINERAL
379	BH 1.1 17-22	BY	17	22	BH 1.1	Mineral	AL	Continuous	NA	10.26	0.21	NA	345	0.00644	0.00013	NA	0.000216	0	25.9	40.37	13.5	14.9	5.33	1.48197	0.945868	0.539355	0.012205	0.0143544	0.850262	1.21792	8.84965	MINERAL
394	BH 1.1 30-35	BY	30	35	BH 1.1	Mineral	AL	Continuous	NA	16.25	1.13	8	1059	0.0145	0.00101	7.16e-06	0.000948	0.01	29.33	38.31	13.67	14.94	3.73	1.354	0.941128	0.432023	0.0113662	0.0124343	0.914101	2.62098	34.5776	MINERAL
387	BH 1.1 38-44	BY	38	44	BH 1.1	Mineral	AL	Continuous	NA	19.84	1.58	16	1373	0.0198	0.00158	1.6e-05	0.00137	6.25	27.24	35.54	12	13.25	5.72	1.4207	0.914899	0.453588	0.013434	0.0161355	0.832572	2.02022	27.1252	MINERAL
385	BH 1.1 48-53	BY	48	53	BH 1.1	Mineral	P	Continuous	NA	17.91	1.46	55	1114	0.0271	0.0022	8.32e-05	0.00168	10.8	25.59	35.23	10.59	12.79	4.99	1.42847	0.901375	0.456167	0.0116542	0.0125306	0.930057	2.55125	36.247	MINERAL
402	BH 1.1 64-69	BY	64	69	BH 1.1	Mineral	P	Continuous	NA	74.19	1.21	NA	NA	0.21	0.00342	NA	NA	NA	NA	NA	NA	NA	NA	1.63197	0.632487	0.645875	0.0108453	0.0137361	0.78955	0.30958	19.8675	MINERAL
381	BH 1.1 73-78	BY	73	78	BH 1.1	Mineral	P	Continuous	NA	23.19	0.86	16	1059	0.0621	0.00231	4.29e-05	0.00284	51.45	14.54	17.13	1.55	3.33	12.01	1.62413	0.598434	0.602178	0.0105327	0.0147544	0.713869	0.727134	13.804	MINERAL
389	BH 1.1 93-98	BY	93	98	BH 1.1	Mineral	P	Continuous	NA	19.68	0.87	16	133	0.0402	0.00177	3.27e-05	0.000272	42.84	16.9	20.53	2.86	4.4	12.48	1.70048	0.709713	0.617245	0.0110711	0.0179054	0.618309	0.999499	15.247	MINERAL
400	BM 2.2 12-17	BY	12	17	BM 2.2	Mineral	AL	Continuous	NA	12.31	0.38	NA	NA	0.00964	0.000295	NA	NA	3.56	20.59	38.58	13.32	17.98	5.96	1.32792	0.909737	0.419333	0.0111442	0.0134016	0.831556	1.36957	13.5261	MINERAL
384	BM 2.2 30-35	BY	30	35	BM 2.2	Mineral	AL	Continuous	NA	13.1	1.08	24	NA	0.0135	0.00111	2.48e-05	NA	0.16	27.31	39.52	14.49	16.91	1.61	1.36213	0.95917	0.410669	0.0122724	0.0153688	0.798523	1.76984	17.043	MINERAL
383	BM 2.2 44-48	BY	44	48	BM 2.2	Mineral	AL	Continuous	NA	44.66	2.28	NA	NA	0.0568	0.0029	NA	NA	17.71	28.16	28.55	10.06	10	5.52	1.51157	0.873813	0.432415	0.0132153	0.0155548	0.849597	1.37259	42.6834	MINERAL
390	BM 2.2 55-60	BY	55	60	BM 2.2	Mineral	P	Continuous	NA	26.22	1.9	NA	965	0.0759	0.0055	NA	0.0028	18.38	27.77	30.17	8.65	9.49	5.53	1.52206	0.865454	0.452414	0.0131174	0.0141374	0.927851	1.35318	25.6523	MINERAL
392	BM 2.2 65-70	BY	65	70	BM 2.2	Mineral	P	Continuous	NA	42.9	1.68	16	808	114	0.00444	4.24e-05	0.00214	23.92	28.17	23.81	8.44	7.63	8.04	1.64856	0.819593	0.492942	0.0130867	0.0161721	0.809215	1.49832	45.5873	MINERAL
382	BM 2.2 78-83	BY	78	83	BM 2.2	Mineral	P	Continuous	NA	19.39	1.57	39	1106	0.0209	0.00169	4.2e-05	0.00119	17.64	26.47	30.11	9.78	10.62	5.38	1.50379	0.869968	0.480166	0.0127806	0.0101459	1.25968	1.58335	24.2596	MINERAL
393	BM 2.2 90-95	BY	90	95	BM 2.2	Mineral	P	Continuous	NA	16.95	0.96	31	761	0.0424	0.0024	7.76e-05	0.0019	26.67	26.28	26.33	7.99	9.13	3.6	1.49927	0.854715	0.426717	0.0110496	0.00757498	1.45869	1.64708	26.1715	MINERAL
380	BM 2.2 115-120	BY	115	120	BM 2.2	Mineral	P	Continuous	NA	21.15	1.31	24	855	0.0332	0.00206	3.77e-05	0.00134	37.45	21.53	19.7	8.39	7.42	5.51	1.67596	0.786425	0.54234	0.0155026	0.0151668	1.02214	0.890345	12.6072	MINERAL
149	CB 25-30	CB	25	30	CB	Mineral	AL	Continuous	1.79	4.57	0.25	25	81	0.00267	0.000148	1.46e-05	4.72e-05	25.42	16.62	31.99	8.44	11.69	5.84	1.41193	0.800431	0.510157	0.0156516	0.0140433	1.11452	1.64693	4.80328	MINERAL
150	CB 45-50	CB	45	50	CB	Mineral	AL	Continuous	1.5	4.48	NA	15	57	0.00316	NA	1.06e-05	4.02e-05	7.72	21.42	41.67	8.78	12.32	8.09	1.4428	0.852593	0.597121	0.0144756	0.012084	1.19791	1.69811	5.3856	MINERAL
151	CB 60-65	CB	60	65	CB	Mineral	P	Continuous	0.96	4.79	0.29	19	97	0.00286	0.000173	1.13e-05	5.78e-05	0	26.93	42.28	11.09	12.48	7.22	1.54969	0.893185	0.614558	0.0139879	0.0138977	1.00649	1.47233	4.95908	MINERAL
152	CB 70-75	CB	70	75	CB	Mineral	P	Continuous	0.96	7.29	0.37	16	18	0.00398	0.000203	8.73e-06	9.82e-06	4.18	22.72	42.22	11.06	14.49	5.33	1.41211	0.879889	0.541708	0.0139307	0.0128965	1.08019	1.15083	6.09435	MINERAL
153	CB 82-87	CB	82	87	CB	Mineral	P	Continuous	1.65	3.87	NA	9	13	0.00234	NA	5.45e-06	7.87e-06	0	28.94	39.41	11	11.05	9.6	1.59477	0.858181	0.658049	0.0153809	0.0159065	0.966955	1.03108	2.46864	MINERAL
154	CB 97-102	CB	97	102	CB	Mineral	P	Continuous	1.73	11.72	0.84	NA	0.24	0.0068	0.00049	NA	0.000139	9.13	28.17	33.54	10	12.12	7.04	1.46473	0.853861	0.543999	0.0138724	0.0150412	0.922291	1.1114	8.60312	MINERAL
155	CB 125-130	CB	125	130	CB	Mineral	P	Continuous	1.5	16.15	1.03	15	401	0.00985	0.000625	9.14e-06	0.000244	26.85	24.81	23.3	7.73	8.5	8.82	1.55858	0.769062	0.62788	0.0153508	0.0142035	1.08078	0.570784	5.95834	MINERAL
156	CB 140-145	CB	140	145	CB	Mineral	P	Continuous	0.59	22.83	2.11	NA	863	28	0.00259	NA	0.00106	20.06	27.89	26.68	8.1	8.89	8.38	1.54597	0.830437	0.578315	0.0154087	0.0159979	0.963171	0.785858	10.4942	MINERAL
157	CB 150-155	CB	150	155	CB	Mineral	P	Continuous	0.81	16.29	1.21	34	527	18	0.00134	3.76e-05	0.000583	30.14	23.61	21.53	7.29	7.89	9.54	1.51028	0.740608	0.638603	0.0160559	0.0143711	1.11724	0.618489	6.35493	MINERAL
373	CH 1A 22-28	CH	22	28	CH 1A	Organic	AL	Continuous	0.17	29.63	0.51	16	141	66	0.00115	3.57e-05	0.000314	2.21	16.34	38.13	16.47	23.9	2.95	1.23821	0.94362	0.374801	0.00926242	0.0126347	0.733093	2.11594	56.218	HISTEL
345	CH 1A 35-40	CH	35	40	CH 1A	Organic	AL	Continuous	0.3	97.94	4.89	47	298	138	0.00691	6.64e-05	0.000421	2.66	17.03	34.69	18.33	24.68	2.61	1.2557	0.930284	0.363613	0.00901638	0.0131082	0.687842	1.94708	169.272	HISTEL
342	CH 1A 45-51	CH	45	51	CH 1A	Organic	P	Continuous	0.2	53.55	3.14	47	0.18	135	0.00793	0.000119	0.000455	4.4	20.99	26.65	21.63	22.1	4.23	1.36922	0.934193	0.446106	0.0123388	0.0137783	0.89552	2.63346	112.312	HISTEL
397	CH 1A 62-67	CH	62	67	CH 1A	Organic	P	Continuous	0.08	86.63	8.77	78	7491	547	0.0553	0.000492	0.0473	56.44	14.77	4.72	10.16	5.74	8.16	1.79309	0.661884	0.588647	0.0227485	0.0134773	1.68791	1.5247	77.179	HISTEL
376	CH 1A 75-79	CH	75	79	CH 1A	Organic	P	Continuous	0.07	64.44	8.22	NA	9735	414	0.0529	NA	0.0626	59.72	13.66	5.3	10	5.44	5.88	1.79417	0.649982	0.524662	0.0218358	0.012662	1.72451	2.16628	83.7637	HISTEL
368	CH 1A 84-89	CH	84	89	CH 1A	Organic	P	Continuous	0.09	89.67	9.96	31	10378	498	0.0553	0.000172	0.0576	60.54	13.16	4.2	9.77	5.05	7.29	1.80804	0.633389	0.52547	0.0220747	0.0124301	1.77591	1.96985	101.644	HISTEL
364	CH 1A 102-107	CH	102	107	CH 1A	Organic	P	Continuous	0.11	101.87	11.72	24	10448	468	0.0539	0.00011	48	68.53	9.53	2.24	7.11	3.66	8.93	1.79538	0.533464	0.587941	0.0229822	0.0121431	1.89263	2.03626	113.325	HISTEL
375	CH 1A 131-137	CH	131	137	CH 1A	Organic	P	Continuous	0.15	189.95	20.55	0.03	18349	646	0.0699	0.000102	0.0624	77.76	6	0.23	3.29	1.92	10.81	1.81667	0.344298	0.85655	0.0240503	0.0118611	2.02767	1.7655	174.945	HISTEL
395	CH 1A 163-169	CH	163	169	CH 1A	Organic	P	Continuous	0.14	67.29	11.77	16	8.77	509	89	0.000121	0.0663	74.46	8.23	0.85	3.27	2.2	10.98	1.73923	0.392639	0.985301	0.0230473	0.01186	1.94329	2.21265	85.4761	HISTEL
307	CH 1A 187-192	CH	187	192	CH 1A	Mineral	P	Continuous	1.42	33.44	9.43	8	11766	0.0217	0.00613	5.2e-06	0.00764	62.92	12.72	5.09	4.55	3.55	11.18	1.70152	0.530913	0.980758	0.0171433	0.011357	1.50949	1.0953	26.2105	HISTEL
369	CH 1B 18-24	CH	18	24	CH 1B	Organic	AL	Continuous	0.14	31	1.16	39	322	0.0929	0.00349	0.000117	0.000965	0.7	19.3	38.51	16.66	21.41	3.42	1.27678	0.944288	0.385757	0.0104694	0.0131829	0.79417	2.27591	60.16	HISTEL
343	CH 1B 34-39	CH	34	39	CH 1B	Organic	AL	Continuous	0.31	118.47	2.99	47	NA	161	0.00408	6.4e-05	NA	5.82	17.34	30.7	19.2	24.53	2.41	1.25281	0.905376	0.370588	0.0102234	0.0136905	0.746756	2.14339	218.722	HISTEL
340	CH 1B 50-55	CH	50	55	CH 1B	Organic	P	Continuous	0.13	67.04	5.91	71	4369	0.26	0.0229	0.000276	17	54.19	16.77	6.24	11.4	7.27	4.13	1.68556	0.707584	0.526246	0.0219291	0.0145569	1.50644	2.29852	92.2991	HISTEL
378	CH 1B 65-70	CH	65	70	CH 1B	Organic	P	Continuous	0.08	62.52	7.3	8	8.04	409	0.0478	5.23e-05	0.0526	52.65	16.16	6.27	10.44	6.31	8.16	1.73413	0.684401	0.604801	0.0222727	0.0136554	1.63105	1.98522	75.0847	HISTEL
374	CH 1B 98-103	CH	98	103	CH 1B	Organic	P	Continuous	0.09	157.99	15.97	35	19394	829	0.0838	0.000184	102	68.66	11.68	1.8	8.56	4.4	4.9	1.78898	0.563229	0.530561	0.0227152	0.0128084	1.77346	1.7022	152.033	HISTEL
357	CH 1B 126-132	CH	126	132	CH 1B	Organic	P	Continuous	0.12	104.02	9.76	86	8.66	496	0.0465	0.00041	0.0413	83.44	4.94	0.13	2.97	1.7	6.83	1.78661	0.320779	0.693708	0.0231052	0.0116603	1.98152	1.71519	95.0204	HISTEL
315	CH 1B 162-168	CH	162	168	CH 1B	Organic	P	Continuous	0.2	188.19	21.11	16	18771	772	0.0866	6.56e-05	77	70.88	6.59	0	3.72	2.23	16.59	1.83864	0.292195	0.938163	0.0222777	0.0115364	1.93109	1.68002	180.133	HISTEL
396	CH 3A 19-25	CH	19	25	CH 3A	Organic	AL	Continuous	0.14	34.93	1.24	31	361	0.0946	0.00335	8.39e-05	0.000978	1.82	15.51	41.01	15.89	23.53	2.24	1.23332	0.954137	0.389661	0.0104996	0.0131431	0.79887	2.42905	73.6917	HISTEL
391	CH 3A 39-44	CH	39	44	CH 3A	Organic	P	Continuous	0.23	71.21	4.32	1326	573	103	0.00624	0.00192	0.000828	0	22.29	31.25	23.04	22.8	0.62	1.36308	0.98629	0.399804	0.0141863	0.0145533	0.974787	3.78851	201.7	HISTEL
401	CH 3A 51-56	CH	51	56	CH 3A	Organic	P	Continuous	0.11	85.43	6.71	NA	NA	362	0.0285	NA	NA	51.92	18.14	5.76	12.37	7.45	4.36	1.73441	0.710915	0.529902	0.0227096	0.015245	1.48964	1.89409	93.2304	HISTEL
365	CH 3A 65-70	CH	65	70	CH 3A	Organic	P	Continuous	0.13	191.99	12.58	16	10001	786	0.0515	6.55e-05	0.0409	50.45	16.13	3.89	12.66	6.51	10.35	1.77393	0.656826	0.527594	0.0233953	0.0143075	1.63518	0.887777	98.1429	HISTEL
302	CH 3A 80-85	CH	80	85	CH 3A	Organic	P	Continuous	0.11	80.46	6.67	24	6.15	346	0.0287	0.000103	0.0264	51.74	17.07	4.89	12.9	7.03	6.37	1.7741	0.694002	0.522752	0.0234323	0.0143253	1.63572	1.79193	83.467	HISTEL
325	CH 3A 108-114	CH	108	114	CH 3A	Organic	P	Continuous	0.15	93.59	7.73	47	5922	325	0.0268	0.000163	0.0206	45.73	18.42	3.59	14.53	6.8	10.93	1.88844	0.664937	0.586233	0.0242828	0.0132703	1.82986	2.13363	110.366	HISTEL
346	CH 3A 140-145	CH	140	145	CH 3A	Organic	P	Continuous	0.15	164.47	12.87	31	9225	524	41	9.88e-05	0.0294	58.67	10.59	2.79	7.47	3.56	16.92	1.87647	0.513309	0.648969	0.0240735	0.0120816	1.99258	1.86603	149.685	HISTEL
354	CH 3A 172-177	CH	172	177	CH 3A	Mineral	P	Continuous	0.84	26.52	4.23	39	2894	0.0268	0.00428	3.95e-05	0.00293	48.92	15.07	4.68	8.11	4.45	18.77	1.83072	0.584043	0.756894	0.0204433	0.0118115	1.73079	2.12012	35.765	HISTEL
350	CH 3C 17-22	CH	17	22	CH 3C	Organic	AL	Continuous	0.17	36.02	1.21	24	0.11	0.0795	0.00267	5.3e-05	0.000243	1.38	17.39	40.57	15.54	21.97	3.15	1.2149	0.934743	0.378336	0.0102226	0.0133102	0.768024	2.11729	65.635	HISTEL
351	CH 3C 26-30	CH	26	30	CH 3C	Organic	AL	Continuous	0.17	36.7	1.6	47	126	0.0705	0.00308	9.03e-05	0.000242	5.08	15.95	36.19	15.19	23.19	4.4	1.15698	0.876868	0.355139	0.00983423	0.0132348	0.743059	2.79002	90.6298	HISTEL
356	CH 3C 37-42	CH	37	42	CH 3C	Organic	AL	Continuous	0.23	127.62	3.2	24	478	168	0.0042	3.16e-05	0.000629	5.4	19.86	28.97	19.39	21.64	4.74	1.28761	0.86534	0.40632	0.00963001	0.0143934	0.669056	1.81069	193.313	HISTEL
386	CH 3C 45-51	CH	45	51	CH 3C	Organic	P	Continuous	0.15	80.55	4.98	24	3216	262	0.0162	7.8e-05	0.0104	25.87	23.09	16.55	15.46	12.67	6.37	1.52312	0.853873	0.529261	0.015431	0.0137151	1.12511	1.74909	104.782	HISTEL
358	CH 3C 59-64	CH	59	64	CH 3C	Organic	P	Continuous	0.19	263.11	23.77	0.03	13196	785	0.0709	8.95e-05	0.0394	62.2	15.12	4	8.39	5.44	4.84	1.7031	0.623676	0.554409	0.0212065	0.0152547	1.39016	0.590806	93.5588	HISTEL
403	CH 3C 73-78	CH	73	78	CH 3C	Organic	P	Continuous	0.15	85.35	7.82	NA	NA	297	0.0272	NA	NA	50.67	17.86	6.46	11.66	7.25	6.1	1.71085	0.712034	0.540597	0.0220591	0.0146628	1.50442	1.38348	70.7342	HISTEL
334	CH 3C 90-96	CH	90	96	CH 3C	Organic	P	Continuous	0.11	76.34	7.37	47	6424	347	0.0335	0.000214	0.0292	48.17	18.43	4.03	11.81	4.92	12.64	1.9815	0.661754	0.567371	0.0238465	0.014013	1.70173	1.7512	72.0202	HISTEL
360	CH 3C 111-116	CH	111	116	CH 3C	Organic	P	Continuous	0.15	109.03	9.17	8	8652	342	0.0287	2.51e-05	0.0271	54.65	13.1	3.16	9.6	4.29	15.2	1.92793	0.584359	0.66177	0.0234477	0.0126034	1.86043	1.8338	108.784	HISTEL
310	CH 3C 133-139	CH	133	139	CH 3C	Organic	P	Continuous	0.11	122.23	7.8	31	6636	559	0.0357	0.000142	0.0304	56.8	12.94	2.51	8.43	3.59	15.73	2.01413	0.537942	0.63276	0.0247558	0.0122047	2.02838	1.57024	94.6531	HISTEL
170	DL 1A 2-7	DL	2	7	DL 1A	Organic	AL	Continuous	0.05	22.12	0.56	NA	116	219	0.00556	NA	0.00115	19.48	18.33	23.17	8.16	9.81	21.05	1.31893	0.731829	0.436685	0.0117046	0.0165246	0.708313	1.05054	15.6412	HISTEL
26	DL 1A 8-12	DL	8	12	DL 1A	Organic	AL	Continuous	0.07	36.13	0.7	15	157	322	0.00626	0.000134	0.0014	15.59	20.19	23.23	8.28	10.51	22.2	1.31777	0.727183	0.447521	0.0109316	0.0188336	0.580428	1.25193	30.2905	HISTEL
40	DL 1A 15-20	DL	15	20	DL 1A	Organic	AL	Continuous	0.15	22.35	0.52	12	184	0.0923	0.00214	4.95e-05	0.00076	13.98	21.7	27.74	11.52	12.82	12.25	1.37127	0.827077	0.469735	0.0105644	0.0138342	0.763648	1.53556	26.9939	HISTEL
165	DL 1A 25-30	DL	25	30	DL 1A	Organic	AL	Continuous	0.7	12.15	0.54	9	27	0.0121	0.000536	8.98e-06	2.69e-05	0.08	30.39	35.02	15.82	13.75	4.94	1.43859	0.921949	0.465227	0.0120765	0.0164248	0.73526	3.58041	30.2131	HISTEL
176	DL 1A 41-48	DL	41	48	DL 1A	Mineral	AL	Continuous	1.19	7.74	0.39	NA	NA	0.0056	0.000282	NA	NA	2.47	32.36	31.33	16.72	12.77	4.35	1.48357	0.928632	0.459149	0.0127027	0.015313	0.829538	3.65966	19.6158	HISTEL
178	DL 1A 58-63b	DL	58	63	DL 1A	Mineral	P	Continuous	1.03	6.27	0.33	NA	13	0.00487	0.000256	NA	1.01e-05	5.02	32.26	28.02	16.03	12.28	6.39	1.53445	0.90996	0.505194	0.0134479	0.0152949	0.879242	2.89707	11.8556	HISTEL
61	DL 1A 68-73	DL	68	73	DL 1A	Mineral	P	Continuous	0.82	20.57	0.99	17	97	0.0215	0.00103	1.78e-05	0.000101	4.37	30.65	26.14	18.34	12.88	7.62	1.59474	0.904873	0.526169	0.0125423	0.0147534	0.850123	2.92734	42.5854	HISTEL
6	DL 1A 83-88	DL	83	88	DL 1A	Mineral	P	Continuous	0.39	43.75	2.31	27	362	0.0688	0.00363	4.25e-05	0.000569	7.99	29.94	20.73	21.71	11.2	8.44	1.78851	0.88604	0.582545	0.0126945	0.0149919	0.846757	2.71436	87.3469	HISTEL
84	DL 1A 95-100	DL	95	100	DL 1A	Mineral	P	Continuous	0.76	502.15	27.97	41	1532	533	0.0297	4.35e-05	0.00163	12.03	32.61	18.54	16.05	9.79	10.99	1.73626	0.811206	0.629418	0.0150764	0.0178011	0.846935	1.51471	416.083	HISTEL
86	DL 1A 131-137	DL	131	137	DL 1A	Mineral	P	Continuous	0.36	328.87	22.17	25	1466	535	0.0361	4.07e-05	0.00239	25.08	28.64	14.47	11.68	6.59	13.54	1.83344	0.748507	0.714171	0.0167513	0.0191333	0.875501	1.2009	189.859	HISTEL
59	DL 1A 126-131	DL	126	131	DL 1A	Mineral	P	Continuous	0.44	29.15	1.93	15	566	0.0381	0.00252	1.96e-05	0.000739	25.75	25.73	23.33	8.74	7.53	8.92	1.6143	0.810979	0.589218	0.0150438	0.0150655	0.998563	1.14951	19.0455	HISTEL
133	DL 1A 113-119	DL	113	119	DL 1A	Mineral	P	Continuous	0.27	17.73	1.47	19	705	0.0422	0.00349	4.52e-05	0.00168	34.42	22.43	21.39	7.36	7.24	7.16	1.5713	0.775426	0.574316	0.0140721	0.0141541	0.994209	1.39818	15.0974	HISTEL
64	DL 1B 1-6	DL	1	6	DL 1B	Organic	AL	Continuous	NA	24.43	0.32	16	52	415	0.00539	0.000272	0.000884	25.77	28.69	22.47	3.36	9.97	9.74	1.3192	0.78526	0.361205	0.0123797	0.0166411	0.743923	1.33256	21.5267	HISTEL
169	DL 1B 6-11	DL	6	11	DL 1B	Organic	AL	Continuous	0.09	69.19	2.4	NA	426	0.54	0.0188	NA	0.00333	22.82	11.2	19.04	7.14	7.27	32.53	1.3523	0.629531	0.381295	0.0135053	0.018803	0.71825	0.729786	30.5035	HISTEL
175	DL 1B 16-21	DL	16	21	DL 1B	Organic	AL	Continuous	0.12	14.19	0.41	NA	38	0.0668	0.00194	NA	0.000179	13.72	19.1	31.94	11.83	14.27	9.13	1.32084	0.857677	0.445749	0.0113201	0.0154802	0.731263	1.87925	19.4864	HISTEL
136	DL 1B 31-37	DL	31	37	DL 1B	Organic	AL	Continuous	0.25	16.99	0.59	23	61	0.0305	0.00105	4.13e-05	0.00011	1.46	26.26	37.53	14.71	15.68	4.36	1.37087	0.924747	0.428347	0.0104675	0.013268	0.788928	3.93516	54.0845	HISTEL
132	DL 1B 46-57	DL	46	57	DL 1B	Mineral	P	Continuous	0.8	10.77	0.51	NA	88	0.0097	0.00046	NA	7.93e-05	0.87	28.84	36.66	14.95	14.51	4.18	1.41484	0.922451	0.443683	0.0111032	0.0118416	0.937644	4.23603	37.257	HISTEL
82	DL 1B 56-61	DL	56	61	DL 1B	Mineral	P	Continuous	1.12	7.18	0.46	14	0.14	0.00513	0.000332	1e-05	0.0001	0.97	30.73	33.87	15.89	13.53	5.02	1.44888	0.932319	0.482274	0.0117333	0.0119209	0.984266	3.83762	21.5787	HISTEL
81	DL 1B 74-80	DL	74	80	DL 1B	Mineral	P	Continuous	0.51	25.07	1.69	15	544	0.0254	0.00171	1.52e-05	0.000552	6.53	32.95	26.35	16.05	11.9	6.22	1.51273	0.914403	0.538496	0.0130696	0.0164994	0.792127	3.05665	50.0646	HISTEL
185	DL 1B 124-128	DL	124	128	DL 1B	Mineral	P	Continuous	0.24	17.75	2.49	9	1669	0.0399	0.00559	2.02e-05	0.00375	35.53	25.08	22.22	4.97	7.16	5.05	1.53895	0.787414	0.475875	0.0117413	0.0152291	0.77098	1.56179	18.4479	HISTEL
42	DL 1B 140-145	DL	140	145	DL 1B	Mineral	P	Continuous	0.42	20.85	2.77	NA	1906	0.0361	0.00479	NA	0.0033	42.45	21.79	19.51	5.03	6.48	4.74	1.51469	0.756761	0.507245	0.0119388	0.0130464	0.9151	1.47572	21.5276	HISTEL
187	DL 1B 159-164	DL	159	164	DL 1B	Mineral	P	Continuous	0.33	18.51	2.11	0.03	1.01	0.0309	0.00352	5e-05	0.00168	22.84	26.41	26.34	7.05	9.18	8.18	1.47349	0.831561	0.503949	0.0120019	0.0149118	0.804862	1.25942	15.2737	HISTEL
24	DL 1B 181-187	DL	181	187	DL 1B	Mineral	P	Continuous	0.76	13.19	1.67	14	796	0.0145	0.00183	1.54e-05	0.000876	9.77	32.78	31.27	6.62	9.91	9.66	1.48223	0.865102	0.477075	0.00831331	0.0090025	0.923445	1.55993	19.7292	HISTEL
163	DL 2A 3-8	DL	3	8	DL 2A	Mineral	AL	Continuous	1.52	4.65	0.15	16	NA	0.00319	0.000101	1.1e-05	NA	16.16	21.37	22.13	21.26	14.2	4.88	1.63843	0.883459	0.332882	0.0126196	0.0139307	0.905884	1.71079	5.81136	MINERAL
186	DL 2A 26-31	DL	26	31	DL 2A	Mineral	AL	Continuous	1.36	1.97	NA	0.01	51	0.00133	NA	6.74e-06	3.44e-05	4.14	24.61	37.18	12.79	14.75	6.52	1.35471	0.900047	0.414444	0.0125265	0.014344	0.873294	2.23685	3.12188	MINERAL
130	DL 2A 49-54	DL	49	54	DL 2A	Mineral	AL	Continuous	1.64	2.32	NA	NA	59	0.00138	NA	NA	3.52e-05	4.19	23.89	37.65	13.48	15.34	5.44	1.31114	0.88202	0.349473	0.0117822	0.0129115	0.912538	2.05248	3.44659	MINERAL
179	DL 2A 72-77	DL	72	77	DL 2A	Mineral	AL	Continuous	1.29	1.7	NA	NA	NA	0.00105	NA	NA	NA	0	27.84	41.41	14.67	16.08	0	1.34869	0.87605	0.404739	0.015122	0.0202987	0.744977	1.83042	1.77482	MINERAL
159	DL 2A 98-103b	DL	98	103	DL 2A	Mineral	AL	Continuous	1.43	1.39	NA	NA	NA	0.000855	NA	NA	NA	3.19	27.46	37.98	13.33	14.59	3.45	1.3994	0.928561	0.421805	0.0127162	0.0134751	0.94368	1.70633	1.727	MINERAL
85	DL 2A 107-110	DL	107	110	DL 2A	Mineral	AL	Continuous	1.42	1.39	NA	13	106	0.000899	NA	8.41e-06	6.85e-05	0	30.45	40.84	14.06	14.65	0	1.32417	0.850017	0.420165	0.0147969	0.0143253	1.03292	1.77649	1.75033	MINERAL
168	DL 2A 117-121	DL	117	121	DL 2A	Mineral	P	Continuous	2.13	1.65	NA	NA	NA	0.00104	NA	NA	NA	8.76	27.53	34.53	11.78	12.17	5.23	1.43474	0.881114	0.429793	0.0093028	0.00859918	1.08182	2.08493	3.50624	MINERAL
60	DL 2A 151-156	DL	151	156	DL 2A	Mineral	P	Continuous	1.48	1.12	NA	11	105	0.000692	NA	6.81e-06	6.5e-05	40.69	18.74	12.73	6.18	5.04	16.62	1.49506	0.591542	0.740706	0.0043326	0.00396154	1.09366	NA	NA	MINERAL
25	DL 2A 187-192	DL	187	192	DL 2A	Mineral	P	Continuous	1.39	1.11	NA	NA	0.13	0.000812	NA	NA	9.48e-05	24.63	25.23	18.77	14.23	8.13	9.01	1.68364	0.810656	0.54713	0.0109968	0.00786641	1.39794	2.43302	2.59372	MINERAL
134	DL 2A 203-208	DL	203	208	DL 2A	Mineral	P	Continuous	1.23	0.8	NA	NA	123	0.000551	NA	NA	8.5e-05	52.49	8.76	3.48	11.17	6.14	17.95	1.16392	0.408463	NA	0.00506815	0.00716311	0.707535	0.428519	0.39248	MINERAL
83	DL 2A 213-219	DL	213	219	DL 2A	Mineral	P	Continuous	1.14	0.78	0.13	NA	201	0.000525	8.85e-05	NA	0.000135	NA	NA	NA	NA	NA	NA	2.35544	0.43997	1.07313	0.0141518	0.00655036	2.16045	0.367204	0.315402	MINERAL
45	DL 2A 246-249	DL	246	249	DL 2A	Mineral	P	Continuous	1.46	1.28	0.18	NA	199	0.000857	0.000122	NA	0.000134	33.28	16.37	6.77	24.24	5.92	13.43	1.98803	0.747169	0.566067	0.0149869	0.00600789	2.49454	0.70695	0.848457	MINERAL
27	DL 2B 2-7	DL	2	7	DL 2B	Mineral	AL	Continuous	1.25	3.11	0.12	0.02	68	0.00224	8.44e-05	1.44e-05	4.9e-05	2.44	23.88	40.05	15.09	16.49	2.05	1.34268	0.942601	0.376865	0.0117713	0.012892	0.913072	3.07315	7.31682	MINERAL
39	DL 2B 7-12	DL	7	12	DL 2B	Mineral	AL	Continuous	1.36	3.77	0.17	18	199	0.00248	0.000111	1.18e-05	0.000131	2.79	25.07	38.7	14.87	16.09	2.49	1.34704	0.931464	0.389621	0.0118909	0.0128119	0.928118	2.85574	8.26661	MINERAL
63	DL 2B 20-24	DL	20	24	DL 2B	Mineral	AL	Continuous	1.43	2.75	0.12	12	66	0.00186	8.25e-05	8.11e-06	4.46e-05	2.54	25.1	39.21	15.15	15.72	2.28	1.32046	0.927797	0.386472	0.0116755	0.0116626	1.00111	2.26813	5.05234	MINERAL
182	DL 2B 31-36	DL	31	36	DL 2B	Mineral	AL	Continuous	1.39	2.03	NA	NA	NA	0.00124	NA	NA	NA	0	26.51	39.5	14.71	16	3.29	1.31974	0.956302	0.409219	0.0122148	0.0128519	0.950433	1.92415	2.94634	MINERAL
167	DL 2B 45-50	DL	45	50	DL 2B	Mineral	AL	Continuous	1.19	2.37	NA	NA	NA	0.00148	NA	NA	NA	6.56	24.38	35.08	12.93	14.2	6.86	1.38062	0.849006	0.393031	0.0132467	0.0139886	0.946967	1.42985	2.30569	MINERAL
8	DL 2B 66-71	DL	66	71	DL 2B	Mineral	AL	Continuous	1.47	2.3	NA	NA	74	0.00144	NA	NA	4.63e-05	0.99	25.05	41.46	14.09	16.32	2.09	1.30883	0.927438	0.378015	0.0108802	0.011181	0.973099	3.19624	6.31841	MINERAL
131	DL 2B 106-111	DL	106	111	DL 2B	Mineral	P	Continuous	1.3	1.18	NA	11	64	0.000741	NA	6.91e-06	4.02e-05	7.75	25.74	35.81	13.17	13.82	3.7	1.34658	0.882446	0.393017	0.00894678	0.00836591	1.06943	3.50586	4.05652	MINERAL
174	DL 2B 127-132	DL	127	132	DL 2B	Mineral	P	Continuous	0.59	3.16	0.14	NA	25	0.00351	0.000158	NA	2.78e-05	16.49	27.24	25.74	9.24	9.41	11.88	1.33337	0.774342	0.562279	0.00680614	0.00755875	0.900432	3.19564	12.67	MINERAL
172	DL 2B 139-144	DL	139	144	DL 2B	Mineral	P	Continuous	1.24	2.57	0.13	17	57	0.00159	8.34e-05	1.05e-05	3.53e-05	11.5	22.77	18.51	25.35	11.56	10.31	1.77399	0.849764	0.450603	0.00891168	0.0075863	1.17471	3.04177	8.07752	MINERAL
181	DL 2B 159-164	DL	159	164	DL 2B	Mineral	P	Continuous	1.41	1.74	NA	NA	23	0.00111	NA	NA	1.47e-05	0	37.24	31.27	15.75	10.59	5.16	1.79534	0.782917	0.522384	0.0217325	0.0228518	0.951019	0.749633	0.485089	MINERAL
137	DL 2B 183-188	DL	183	188	DL 2B	Mineral	P	Continuous	1.18	1.44	NA	NA	114	0.00119	NA	NA	9.43e-05	45.7	8.97	5.46	23.05	5.72	11.11	1.80527	0.575036	0.331712	0.00685107	0.00593115	1.1551	0.558538	1.00871	MINERAL
4	DL 2B 198-201	DL	198	201	DL 2B	Mineral	P	Continuous	1.01	2.07	NA	15	105	0.00152	NA	1.1e-05	7.71e-05	36.29	18.29	5.65	18.41	6.43	14.92	2.04289	0.630087	0.639514	0.0131775	0.0056818	2.31925	0.482084	1.07386	MINERAL
161	DL 3A 3-8	DL	3	8	DL 3A	Organic	AL	Continuous	0.18	152.59	1.51	NA	0.24	298	0.00295	NA	0.000469	NA	NA	NA	NA	NA	NA	1.85104	0.778497	0.182369	0.0126674	0.021639	0.585397	0.857508	92.0419	MINERAL
162	DL 3A 9-14	DL	9	14	DL 3A	Organic	AL	Continuous	0.16	62.15	0.73	NA	0.06	246	0.00291	NA	0.000238	NA	NA	NA	NA	NA	NA	1.70327	0.814535	0.231418	0.0120757	0.0188791	0.639633	1.16181	50.8212	MINERAL
177	DL 3A 20-25	DL	20	25	DL 3A	Organic	AL	Continuous	0.39	19.59	0.52	NA	27	0.0289	0.000766	NA	3.99e-05	0	23.33	37.3	19.55	18.43	1.39	1.3907	0.971061	0.431465	0.01238	0.0171917	0.720116	3.1067	39.8763	MINERAL
158	DL 3A 30-34	DL	30	34	DL 3A	Mineral	AL	Continuous	1.2	6.69	0.29	19	58	0.0047	0.000201	1.34e-05	4.08e-05	0	23.77	39.06	17.14	18.13	1.9	1.36013	0.951937	0.412594	0.0115311	0.0153012	0.75361	2.75707	12.6153	MINERAL
180	DL 3A 41-45	DL	41	45	DL 3A	Mineral	AL	Continuous	1.35	3.27	0.11	9	16	0.00212	6.91e-05	5.83e-06	1.04e-05	1.7	24.88	35	18.07	16.8	3.54	1.42143	0.938349	0.439763	0.0110947	0.012601	0.880464	2.00797	5.10018	MINERAL
66	DL 3A 52-56	DL	52	56	DL 3A	Mineral	P	Continuous	1.53	4.72	0.13	NA	107	0.00313	8.47e-05	NA	7.08e-05	NA	NA	NA	NA	NA	NA	1.92767	0.950259	0.282548	0.00769643	0.0064342	1.19617	2.39498	13.5147	MINERAL
173	DL 3A 62-70	DL	62	70	DL 3A	Mineral	P	Continuous	1.62	2.53	0.11	NA	0.03	0.00161	7.12e-05	NA	1.91e-05	3.45	24.97	27.49	24.03	15.34	4.72	1.58855	0.941874	0.425816	0.0123448	0.0135375	0.911894	2.26899	4.2333	MINERAL
87	DL 3A 78-82	DL	78	82	DL 3A	Mineral	P	Continuous	1.02	3.55	0.21	12	121	0.00286	0.000166	9.65e-06	9.73e-05	0	31.68	37.43	15.21	13.92	1.76	1.41538	0.93234	0.445964	0.0128387	0.0151148	0.849413	2.7927	6.92974	MINERAL
41	DL 3A 87-92	DL	87	92	DL 3A	Mineral	P	Continuous	0.81	5.31	0.25	14	0.1	0.00455	0.000217	1.2e-05	8.56e-05	5.94	30.92	30.92	14.34	12.16	5.72	1.51846	0.913246	0.511488	0.0112347	0.0106761	1.05232	2.8373	12.5395	MINERAL
129	DL 3A 115-119	DL	115	119	DL 3A	Mineral	P	Continuous	0.71	9.27	0.58	NA	233	0.00985	0.000613	NA	0.000247	3.03	30.32	30.39	18.03	11.5	6.73	1.72045	0.92117	0.525415	0.0115997	0.0130335	0.88999	3.34367	24.1271	MINERAL
23	DL 3A 145-150	DL	145	150	DL 3A	Mineral	P	Continuous	0.83	45.95	2.78	16	755	0.0492	0.00297	1.71e-05	0.000809	17.33	30.46	19.52	15.06	9.66	7.97	1.70408	0.831339	0.546452	0.0117309	0.0129168	0.908196	2.13299	70.5358	MINERAL
88	DL 3A 174-178	DL	174	178	DL 3A	Mineral	P	Continuous	0.38	2.22	0.24	NA	208	0.0031	0.00034	NA	0.00029	0	39.8	36.38	9.75	10.71	3.37	1.57207	0.866392	0.431273	0.0152819	0.0137569	1.11085	1.24064	1.75185	MINERAL
160	DL 3A 204-209	DL	204	209	DL 3A	Mineral	P	Continuous	1	5.63	0.19	NA	79	0.00405	0.000138	NA	5.68e-05	NA	NA	NA	NA	NA	NA	1.96625	0.68189	0.40749	0.0153117	0.0173009	0.885026	1.15093	3.48151	MINERAL
164	DL 3B 1-6	DL	1	6	DL 3B	Organic	AL	Continuous	0.1	182.15	1.98	33	417	821	0.0089	0.000149	0.00188	NA	NA	NA	NA	NA	NA	1.76439	0.714045	0.209832	0.0130465	0.0189805	0.687364	0.831767	97.1382	MINERAL
135	DL 3B 6-10	DL	6	10	DL 3B	Organic	AL	Continuous	0.18	101.79	2.24	38	408	277	0.00608	0.000103	0.00111	NA	NA	NA	NA	NA	NA	1.81755	0.832065	0.186294	0.0111214	0.0165562	0.671739	1.2208	92.4346	MINERAL
138	DL 3B 23-37	DL	23	37	DL 3B	Organic	AL	Continuous	0.44	16.03	0.63	104	72	0.0192	0.000757	0.000125	8.63e-05	0	23.93	39.02	16.34	19.26	1.44	1.32618	0.953129	0.409489	0.0106153	0.0122804	0.864415	3.31537	42.6006	MINERAL
183	DL 3B 34-39	DL	34	39	DL 3B	Organic	AL	Continuous	0.23	14.46	0.56	112	33	0.0351	0.00135	0.000272	8.01e-05	0	23.32	38.47	18.04	18.61	1.56	1.38769	0.958635	0.42325	0.0118658	0.0164467	0.721475	3.28998	32.5668	MINERAL
189	DL 3B 41-46	DL	41	46	DL 3B	Mineral	AL	Continuous	1.35	3.18	NA	29	NA	0.00205	NA	1.87e-05	NA	0	25.31	39.89	14.84	17.37	2.59	1.33309	0.952998	0.423561	0.0126081	0.0141456	0.891306	2.32326	5.15311	MINERAL
192	DL 3B 49-55	DL	49	55	DL 3B	Mineral	P	Continuous	1.53	3.65	0.23	17	NA	0.00213	0.000136	9.9e-06	NA	0	27.61	39.07	14.95	15.96	2.41	1.3686	0.960633	0.441947	0.0127229	0.0138494	0.918657	1.59099	4.11201	MINERAL
22	DL 3B 58-64	DL	58	64	DL 3B	Mineral	P	Continuous	1.07	5.41	0.28	19	112	0.00427	0.000223	1.5e-05	8.84e-05	4.42	26.32	34.83	15.89	14.46	4.07	1.46833	0.92709	0.446724	0.00893231	0.00726093	1.23019	3.08748	17.4851	MINERAL
191	DL 3B 65-71	DL	65	71	DL 3B	Mineral	P	Continuous	1.49	5.73	0.15	14	42	0.00329	8.64e-05	8.05e-06	2.41e-05	4.8	28.18	31.71	17.18	13.42	4.71	1.4925	0.92042	0.455147	0.0127151	0.0142261	0.893788	1.69321	6.82307	MINERAL
171	DL 3B 84-89	DL	84	89	DL 3B	Mineral	P	Continuous	0.9	4.04	0.22	NA	23	0.00339	0.000182	NA	1.93e-05	7.99	28.3	30.08	15.76	12.26	5.61	1.53106	0.914853	0.494271	0.0127397	0.0148705	0.856706	2.35452	6.49734	MINERAL
188	DL 3B 93-97	DL	93	97	DL 3B	Mineral	P	Continuous	1.08	11.16	0.54	NA	0.08	0.00982	0.000477	NA	7.04e-05	12.85	28.4	26.15	15.94	11.18	5.48	1.62845	0.879823	0.484244	0.0133577	0.0165771	0.805795	2.32944	16.4417	MINERAL
62	DL 3B 105-110	DL	105	110	DL 3B	Mineral	P	Continuous	0.56	21.27	1.17	15	236	0.0246	0.00135	1.74e-05	0.000273	26.86	25.92	19.04	11.4	8.43	8.34	1.64813	0.808159	0.57124	0.0118998	0.015151	0.78541	1.41987	21.4076	MINERAL
184	DL 3B 110-114	DL	110	114	DL 3B	Mineral	P	Continuous	0.7	17.73	0.92	NA	188	0.0182	0.000947	NA	0.000193	20.97	24.73	13.3	23.45	11.18	6.37	1.85827	0.873553	0.482586	0.0122217	0.0160488	0.761533	2.08349	25.2981	MINERAL
3	SAS A 46-51	SAS	46	51	SAS A	Organic	P	Sporadic	0.2	28.32	0.91	151	26	0.0832	0.00268	0.000444	7.64e-05	0	23.41	37.38	16.86	20.45	1.9	1.32497	0.950652	0.417633	0.0105529	0.0153828	0.686024	4.43234	97.0959	HISTEL
100	SAS A 58-63	SAS	58	63	SAS A	Organic	P	Sporadic	0.06	12.44	1.5	12	1034	106	0.0127	0.000102	0.00877	46.78	14.63	17.82	6.13	8.71	5.93	1.36686	0.736372	0.53965	0.0106793	0.0119346	0.89482	3.43654	38.5989	HISTEL
80	SAS A 100-106	SAS	100	106	SAS A	Organic	P	Sporadic	0.05	20.35	2.73	21	2258	0.21	0.0281	0.000216	0.0233	55.39	13.81	13.45	4.69	6.34	6.33	1.42215	0.668284	0.517344	0.0129157	0.0127151	1.01578	1.10329	17.6526	HISTEL
65	SAS A 144-150	SAS	144	150	SAS A	Organic	P	Sporadic	0.05	12.93	1.37	NA	1104	151	0.0161	NA	0.0129	40.48	16.24	19.1	6.47	9.04	8.66	1.39418	0.728699	0.517083	0.0112975	0.0120735	0.935726	1.6113	17.3753	HISTEL
113	SAS A 198-204	SAS	198	204	SAS A	Organic	P	Sporadic	NA	10.86	1.14	14	813	113	0.0118	0.000146	0.00847	48.72	13.95	16.48	6.32	7.3	7.24	1.49391	0.710704	0.584195	0.0131406	0.0125419	1.04773	1.56729	13.5312	HISTEL
47	SAS A 274-280	SAS	274	280	SAS A	Mineral	P	Sporadic	1.2	5.27	0.4	NA	239	0.00355	0.000271	NA	0.000161	34.51	16.15	22.04	7.77	10.49	9.04	1.3808	0.740389	0.639072	0.0140381	0.0120147	1.16841	1.9264	7.47193	HISTEL
43	SAS B 62-67	SAS	62	67	SAS B	Organic	P	Sporadic	0.23	21.54	1.81	206	1012	0.0453	0.00381	0.000433	0.00213	4.98	26.6	34.36	13.06	17.04	3.95	1.31511	0.907083	0.428052	0.0102416	0.0139899	0.732067	4.19962	72.5104	HISTEL
79	SAS B 72-77	SAS	72	77	SAS B	Organic	P	Sporadic	0.04	14.71	1.42	NA	935	238	0.0229	NA	0.0151	37.83	17.75	20.07	6.89	9.76	7.71	1.38491	0.737463	0.509783	0.0101654	0.011125	0.913739	2.02485	27.1373	HISTEL
67	SAS B 88-93	SAS	88	93	SAS B	Organic	P	Sporadic	0.04	22.05	2.24	18	1827	279	0.0284	0.000228	0.0231	56.1	14.06	13.33	5.31	6.37	4.84	1.46018	0.662579	0.523962	0.0121311	0.0126975	0.955391	0.974922	17.3255	HISTEL
112	SAS B 110-115	SAS	110	115	SAS B	Organic	P	Sporadic	0.04	12.27	1.39	NA	1158	172	0.0195	NA	0.0162	46.98	14.64	16.32	6.23	7.46	8.38	1.45201	0.690714	0.534556	0.0114355	0.0117853	0.970321	1.33341	13.7089	HISTEL
102	SAS B 160-165	SAS	160	165	SAS B	Organic	P	Sporadic	0.07	16.12	1.36	12	1038	181	0.0152	0.000134	0.0116	42.21	15.25	19.31	7.47	8.66	7.11	1.48913	0.750344	0.55409	0.0122579	0.0127889	0.95848	1.53578	19.8326	HISTEL
105	SAS B 210-215	SAS	210	215	SAS B	Mineral	P	Sporadic	1.14	3.35	0.29	14	202	0.0023	0.000201	9.59e-06	0.000138	46.61	13.24	15.66	6.7	8.17	9.62	1.47928	0.695585	0.656863	0.0146108	0.0106935	1.36633	1.67964	4.37554	HISTEL
1	SAS B 292-297	SAS	292	297	SAS B	Mineral	P	Sporadic	0.57	9.15	0.7	31	176	0.0115	0.000878	3.9e-05	0.000221	27.43	16.43	23.03	8.26	10.68	14.16	1.53185	0.72957	0.705228	0.00929242	0.00619157	1.50082	2.91881	28.4255	HISTEL
111	VDT A 105-111	VDT	105	111	VDT A	Mineral	P	Discontinuous	1.69	1.74	NA	NA	51	0.000974	NA	NA	2.86e-05	4.4	22.75	38.6	11.95	14.94	7.37	1.46265	0.783453	0.559189	0.016296	0.00925849	1.76012	1.50921	1.75567	MINERAL
28	VDT A 134-145	VDT	134	145	VDT A	Mineral	P	Discontinuous	1.31	2.82	NA	NA	105	0.00168	NA	NA	6.25e-05	11.45	20.11	39.87	11.19	9.9	7.48	1.5414	0.731734	0.595119	0.0200621	0.0104544	1.919	0.701715	1.29339	MINERAL
106	VDT A 146-152	VDT	146	152	VDT A	Mineral	P	Discontinuous	1.37	2.27	NA	NA	104	0.00136	NA	NA	6.25e-05	0	24.3	30.5	19.66	12	13.53	1.78708	0.680661	0.626959	0.0219434	0.00903719	2.42812	0.675016	0.91929	MINERAL
122	VDT A 163-168	VDT	163	168	VDT A	Mineral	P	Discontinuous	1.01	1.55	NA	NA	0.06	0.00107	NA	NA	4.12e-05	46.41	14.36	16.11	8.52	6.67	7.92	1.80744	0.734799	0.764038	0.0193264	0.0122123	1.58253	0.806129	0.664441	MINERAL
2	VDT A 177-182	VDT	177	182	VDT A	Mineral	P	Discontinuous	1.18	11.64	NA	25	105	0.00791	NA	1.7e-05	7.13e-05	44.03	14.51	12.34	5.34	5.44	18.35	2.01885	0.578443	1.10843	0.00750635	0.00529412	1.41787	1.40609	19.7088	MINERAL
104	VDT A 199-203	VDT	199	203	VDT A	Mineral	P	Discontinuous	1.68	1.81	0.15	12	156	0.00116	9.82e-05	7.71e-06	0.0001	0	28.59	34.81	14.02	10.92	11.66	1.55194	0.700003	0.728558	0.0229784	0.00793558	2.89562	0.577964	0.796136	MINERAL
116	VDT A 245-250	VDT	245	250	VDT A	Mineral	P	Discontinuous	0.84	2.03	NA	NA	72	0.00145	NA	NA	5.15e-05	0	34.1	30.58	15.49	11.72	8.11	1.74213	0.632823	0.728204	0.0235649	0.0114708	2.05434	0.452367	0.531506	MINERAL
48	VDT A 282-287	VDT	282	287	VDT A	Mineral	P	Discontinuous	1.25	1.3	NA	NA	81	0.000895	NA	NA	5.58e-05	2.67	26.51	24.25	18.44	12.19	15.95	1.67594	0.427303	0.414566	0.0240396	0.0104223	2.30655	0.746994	0.588605	MINERAL
123	VDT B 120-125	VDT	120	125	VDT B	Mineral	P	Discontinuous	0.98	1.99	0.15	NA	46	0.00122	9.39e-05	NA	2.82e-05	61.22	8.97	9.02	5.96	3.8	11.03	1.62929	0.533491	0.582962	0.0271988	NA	NA	0.302288	0.140577	MINERAL
68	VDT B 137-142	VDT	137	142	VDT B	Mineral	P	Discontinuous	1.74	1.56	0.12	16	184	0.000773	5.86e-05	7.94e-06	9.14e-05	2.67	14.51	21.55	17.83	7.09	36.35	1.86713	0.351949	0.483152	0.0282795	0.00871992	3.2431	0.494888	0.48587	MINERAL
121	VDT B 148-152	VDT	148	152	VDT B	Mineral	P	Discontinuous	0.76	1.7	0.14	12	155	0.00126	0.000104	8.87e-06	0.000115	0	37.24	24.18	18.69	12.29	7.59	2.10916	0.57834	0.798696	0.0245717	0.0213586	1.15044	0.417723	0.293709	MINERAL
127	VDT B 159-164	VDT	159	164	VDT B	Mineral	P	Discontinuous	1.34	1.95	NA	12	75	0.00209	NA	1.29e-05	8.06e-05	62.94	7.64	6.61	5.25	3.33	14.23	1.62794	0.452288	0.521705	0.0247014	0.0139047	1.77648	0.472547	0.383483	MINERAL
117	VDT B 169-174	VDT	169	174	VDT B	Mineral	P	Discontinuous	0.39	1.92	0.11	12	63	0.00323	0.000178	2.01e-05	0.000106	0	27.57	22.32	12.51	10.24	27.36	1.51205	0.393555	0.76959	0.0268201	0.010526	2.54798	0.489902	0.473798	MINERAL
128	VDT B 195-202	VDT	195	202	VDT B	Mineral	P	Discontinuous	1.22	2.35	0.15	13	88	0.00162	0.000101	8.97e-06	6.07e-05	65.03	9.32	6.71	5.96	3.47	9.51	1.57893	0.467016	0.600171	0.0283398	NA	NA	0.440247	0.269315	MINERAL
21	VDT B 245-252	VDT	245	252	VDT B	Mineral	P	Discontinuous	0.88	1.98	0.13	11	113	0.00159	0.000104	8.81e-06	9.05e-05	38.28	17.45	6.72	8.39	5.7	23.46	1.68509	0.412312	1.16199	0.00565278	0.00360728	1.56705	NA	NA	MINERAL
110	VDT B 273-277	VDT	273	277	VDT B	Mineral	P	Discontinuous	1.08	3.46	0.29	NA	0.09	0.00272	0.000231	NA	7.08e-05	0	31.96	25.33	12.52	11.58	18.6	1.86861	0.483149	0.734389	0.0222863	0.0127811	1.74369	0.251005	0.433724	MINERAL
115	VDT B 297-302	VDT	297	302	VDT B	Mineral	P	Discontinuous	1.59	2.64	0.15	33	117	0.00203	0.000119	2.54e-05	9.02e-05	21	20.72	12.62	10.85	6.41	28.4	1.82443	0.42807	0.759815	0.0218628	0.0118872	1.83919	0.472361	0.719525	MINERAL
